# Supplementary material for: Impact of LDLR polymorphisms on lipid levels and atorvastatin’s efficacy in a northern Chinese adult Han cohort with dyslipidemia
Source: Lipids Health Dis. 2024 Apr 14;23:106. doi: 10.1186/s12944-024-02101-4 (PMC11016223; doi:10.1186/s12944-024-02101-4)
Supplement: Supplementary file 1 — Supplementary Material 1 [file 12944_2024_2101_MOESM1_ESM.xls]

## Sheet: Sheet1
rsID	Our study	Maximal AF in databases	1000g2015aug_ALL	1000g2015aug_EAS	1000g2015aug_AMR	1000g2015aug_AFR	gnomAD_ALL	gnomAD_EAS	gnomAD_AMR	gnomAD_AFR
rs1433099	0.7275	0.8	0.637181	0.744	0.7983	0.3828	0.6623	0.7387	0.7919	0.4586
rs14158	0.3863	0.41	0.233626	0.4107	0.219	0.1551	0.2356	0.3634	0.2422	0.1772
rs2738466	0.3863	0.41	0.234425	0.4117	0.2205	0.1558	0.2363	0.3641	0.2464	0.1782
rs5742911	0.3863	0.41	0.259385	0.4107	0.2853	0.1596	0.2742	0.3568	0.2938	0.1916
rs17249057	0.3863	0.41	0.234225	0.4107	0.2205	0.1558	0.2354	0.3623	0.2428	0.1782
rs2738467	0.1569	0.46	0.273363	0.2034	0.4683	0.028	0.3255	0.2098	0.4005	0.0787
rs55971831	0.1333	0.4137	0.245008	0.4137	0.232	0.1815	0.214	0.3529	0.2031	0.151
rs751672818	0.0176	0.0142	0	0	0	0	0.0046	0.0006	0	0.0142
rs7254521	0.0039	0.17	0.110423	0.003	0.0807	0.1551	0.132	0.0118	0.0978	0.1491
rs566918949	0.0039	0.0008	0.0001997	0	0	0.0008	0.0002	0	0	0.0008
rs568219285	0.002	3.23e-05	0	0	0	0	3.23e-05	0	0	0
