# Supplementary material for: Impact of LDLR polymorphisms on lipid levels and atorvastatin’s efficacy in a northern Chinese adult Han cohort with dyslipidemia
Source: Lipids Health Dis. 2024 Apr 14;23:106. doi: 10.1186/s12944-024-02101-4 (PMC11016223; doi:10.1186/s12944-024-02101-4)
Supplement: Supplementary file 2 — Supplementary Material 2 [file 12944_2024_2101_MOESM2_ESM.xls]

## Sheet: Sheet1
rsID	gDNA_coordinate	cDNA_coordinate	Wild	Heterozygous	Homozygous
rs1433099	chr19:g.11242658T>C	c.*666T>C	21 (8.24)	97 (38.04)	137 (53.73)
rs14158	chr19:g.11242044G>A	c.*52G>A	94 (36.86)	125 (49.02)	36 (14.12)
rs2738466	chr19:g.11242765A>G	c.*773A>G	94 (36.86)	125 (49.02)	36 (14.12)
rs5742911	chr19:g.11243445A>G	c.*1453A>G	94 (36.86)	125 (49.02)	36 (14.12)
rs17249057	chr19:g.11243502T>C	c.*1510T>C	94 (36.86)	125 (49.02)	36 (14.12)
rs2738467	chr19:g.11243735C>T	c.*1743C>T	182 (71.37)	66 (25.88)	7 (2.75)
rs55971831	chr19:g.11243411C>A	c.*1419C>A	187 (73.33)	68 (26.67)	0 (0.00)
rs751672818	chr19:g.11243411delC	c.*1419delC	246 (96.47)	9 (3.53)	0 (0.00)
rs7254521	chr19:g.11243422C>T	c.*1430C>T	253 (99.22)	2 (0.78)	0 (0.00)
rs566918949	chr19:g.11243467G>A	c.*1475G>A	253 (99.22)	2 (0.78)	0 (0.00)
rs568219285	chr19:g.11242719G>A	c.*727G>A	254 (99.61)	1 (0.39)	0 (0.00)
